# Supplementary material for: Gene age shapes functional and evolutionary properties of the Drosophila seminal fluid proteome
Source: Proc Natl Acad Sci U S A. 2025 Oct 7;122(41):e2505490122. doi: 10.1073/pnas.2505490122 (PMC12541329; doi:10.1073/pnas.2505490122)
Supplement: Supplementary file 2 — Dataset S01 (XLSX) [file pnas.2505490122.sd01.xlsx]

## Sheet: Dataset S1
Dataset 1. Information associated for Sfp-encoding genes across different functional and evolutionary features and metrics
					Ortholog	Gene Age		FlyAtlas2		Reproductive	Protein-Protein Interactions					Zambia (ZI) Polymorphism			Raleigh (RAL) Polymorphism			DIOPT v9.0		Predicted Homologous/Convergent
ID	FlyBase Gene Id	Annotation Symbol	Gene Symbol	Source *	In wil/pse ? §	Branch ID †	Age Class ‡	Tau index	Tissue max. exp.	Role ?	All	With Other Sfps	with Non-Sfps	Subnetwork ID	Category	ωa	ωna	ω	ωa	ωna	ω	Paralog Group	Rank	Sfp Genes Beyond Diptera §
1	FBgn0004426	CR9111	LysC	1		na	na	0.975838	Midgut M	0	na	na	na			0.401786	0.223214	0.625
2	FBgn0002863	CG17924	Acp95EF	3		4	E	0.99757	Accessory Gland	1						0.227941	0.151961	0.379902
3	FBgn0003885	CG2512	alphaTub84D	1		4	E	0.877207	Testis	1	17		17											a
4	FBgn0004414	CG14560	msopa	3		0	B	0.998739	Accessory Gland	1	10	10	0	1	core
5	FBgn0011670	CG4986	Mst57Dc	3		4	E	0.998432	Accessory Gland	1	19	19	0	1	core	0.561039	0.103896	0.664935	0.498701	0.207792	0.706494
6	FBgn0015585	CG10852	Acp63F	3		4	E	0.998543	Accessory Gland	1	18	18	0	1	core	0.327004	0.261603	0.588608
7	FBgn0028415	CG18064	Met75Cb	3		4	E			0
8	FBgn0031617	CG15635	CG15635	3		4	E	0.997541	Accessory Gland	1	14	14	0	1	core	0.268018	1.02799	1.29601	0.0579028	0.965237	1.02314
9	FBgn0033164	CG11112	CG11112	3		4	E	0.998077	Accessory Gland	0	2	2	0	1	core	0.136538	0.455128	0.591667	-0.0455128	0.637179	0.591667
10	FBgn0033165	CG11113	CG11113	1		4	E	0.996816	Accessory Gland	0	1	1	0	1	core	0.342961	0.125473	0.468434	0.281061	0	0.281061	28	high
11	FBgn0033167	CG1701	CG1701	3	1	-2	A	0.998899	Accessory Gland	1	2	2	0	1	core	0	0.471154	0.471154	0.235577	0.282692	0.518269	28	high
12	FBgn0036969	CG6663	Spn77Bb	3		5	E	0.998763	Accessory Gland	1	14	12	2	1	core	0.477229	0.94719	1.42442				2	high	a
13	FBgn0036970	CG6289	Spn77Bc	3		4	E	0.99893	Accessory Gland	1	23	21	2	1	core	0.404898	0.656548	1.06145				2	high	c
14	FBgn0043530	CG30473	Obp51a	3		4	E	0.99838	Accessory Gland	1	5	5	0	1	core	-0.345395	0.394737	0.0493421	-0.380639	0.493421	0.112782	5	high
15	FBgn0043533	CG30450	Obp56f	3		3	D	0.999068	Accessory Gland	1	6	6	0	1	core	-0.287149	0.626506	0.339357				5	high
16	FBgn0051413	CG31413	Qsox4	3		3	D	0.998432	Accessory Gland	1						-0.112042	0.307563	0.195521	-0.213362	0.404729	0.191366	24	moderate	a
17	FBgn0051680	CG31680	CG31680	3		4	E	0.999103	Accessory Gland	1	23	23	0	1	core	0.437063	0.0874126	0.524476				3	high
18	FBgn0052383	CG32383	sphinx1	3		4	E	0.998225	Accessory Gland	1	3	1	2	0	rest	0.504826	0.117061	0.621887	0.552789	0.0552789	0.608068	6	high
19	FBgn0053290	CG33290	CG33290	3		4	E	0.998757	Accessory Gland	0						-0.0813725	0.569608	0.488235
20	FBgn0083936	CG34098	Acp54A1	3		4	E	0.997915	Accessory Gland	1
21	FBgn0250832	CG33495	Dup99B	3		4	E	0.996594	Accessory Gland	1	5	5	0	1	core	0.323625	0.242718	0.566343	0.323625	0.242718	0.566343	38	high
22	FBgn0259956	CG42466	Sfp24C1	3		4	E	0.998406	Accessory Gland	1						-0.127273	1	0.872727	0.418182	0.454545	0.872727	18	high
23	FBgn0259957	CG42467	CG42467	3		4	E	0.998183	Accessory Gland	0						-0.303681	0.506135	0.202454	-0.168712	0.404908	0.236196	18	high
24	FBgn0259964	CG42474	Sfp33A3	3		4	E	0.998517	Accessory Gland	1	6	5	1	3	rest	0.366667	0.930769	1.29744	0.733333	0.676923	1.41026	14	moderate	a
25	FBgn0261061	CG42609	Sfp96F	3		-2	A	0.990957	Accessory Gland	1
26	FBgn0262623	CG43147	CG43147	3		4	E	0.998047	Accessory Gland	0						0.208333	0.125	0.333333
27	FBgn0262999	CG43307	CG43307	3		3	D	0.998429	Accessory Gland	0						0.787879	0.152047	0.939926				42	high
28	FBgn0263024	CG43319	CG43319	3		4	E	0.996181	Accessory Gland	1						0.168067	0.672269	0.840336	0	0.672269	0.672269
29	FBgn0265349	CG42604	Sfp33A4	3		4	E	0.997269	Accessory Gland	1
30	FBgn0265785	CG44574	CG44574	3		4	E	0.998648	Accessory Gland	0						0.082	0.402545	0.484545	0	0.417455	0.417455
31	FBgn0264329	CG43788	CG43788	2		4	E	0.997862	Accessory Gland	0						0	0.115702	0.115702	-0.833058	0.92562	0.092562
32	FBgn0028986	CG9334	Spn38F	3		-1	A	0.999084	Accessory Gland	1	34	33	1	1	core	-0.292046	1.13573	0.843688	0.701483	0.34072	1.0422	2	high	c
33	FBgn0032868	CG17472	CG17472	3		5	E	0.998893	Accessory Gland	1	25	25	0	1	core	0.216938	0.469055	0.685993	0.510098	0.175896	0.685993	3	high
34	FBgn0011669	CG5016	Mst57Db	3		4	E	0.996254	Accessory Gland	1									1.23457	0.246914	1.48148
35	FBgn0040097	CG17011	lectin-30A	3		4	E	0.999142	Accessory Gland	1	36	34	2	1	core	1.06144	0.173464	1.2349	1.14094	0.201342	1.34228	10	high	a
36	FBgn0259966	CG42476	Sfp51E	3		4	E	0.998662	Accessory Gland	1						0.509091	0.356364	0.865455	0.56	0.407273	0.967273
37	FBgn0259968	CG42478	Sfp60F	3		3	D	0.987278	Carcass M	1						-0.183438	0.440252	0.256813	-1.06394	1.32075	0.256813
38	FBgn0262621	CG43145	CG43145	3		4	E	0.998162	Accessory Gland	0						-0.22449	0.972789	0.748299				18	moderate
39	FBgn0264988	CG44139	CG44139	2		3	D	0.997325	Accessory Gland	0						-0.0868056	0.198413	0.111607	-0.093006	0.167411	0.0744048
40	FBgn0015586	CG3801	Acp76A	3		4	E	0.999203	Accessory Gland	1	24	24	0	1	core	-0.374856	0.49813	0.123275	-0.827701	0.968586	0.140885	30	moderate	c
41	FBgn0052382	CG32382	sphinx2	3		4	E	0.998545	Accessory Gland	1	3	1	2	0	rest	0.447049	0.122121	0.56917	0.507246	0.0184453	0.525692	6	high
42	FBgn0053462	CG33462	CG33462	1		4	E	0.977083	V Sp.	1						0.113142	0.665539	0.77868	0.199662	0.465877	0.665539	31	moderate
43	FBgn0259963	CG42473	Sfp33A2	3		4	E	0.998095	Accessory Gland	1						1.0566	0.45283	1.50943
44	FBgn0015583	CG17797	Acp29AB	3		5	E	0.998937	Accessory Gland	1	33	31	2	1	core	0.686624	0.212527	0.899151	0.691879	0.102176	0.794055	10	high	c
45	FBgn0011668	CG9074	Mst57Da	3		3	D	0.997828	Accessory Gland	1	21	21	0	1	core	-0.581655	0.639821	0.0581655
46	FBgn0030623	CG15031	PPYR1	3		4	E	0.997892	Testis	1	77	1	76	5	rest	0.727289	0.205836	0.933125	0.691297	0.11174	0.803036			a
47	FBgn0051418	CG31418	CG31418	3	1	0	B	0.999057	Accessory Gland	1	8	8	0	1	core	-0.102069	0.446897	0.344828	-0.0827586	0.496552	0.413793	39	high
48	FBgn0053121	CG33121	Spn28Db	3		4	E	0.998405	Accessory Gland	1	1	1	0	1	core	0.39528	0.29646	0.69174	0.4478	0.251542	0.699342	2	moderate	a
49	FBgn0053325	CG33325	CG33325	2		3	D	0.998982	Accessory Gland	0						0.227436	0.140946	0.368382	0.220228	0.132137	0.352365	3	moderate
50	FBgn0250835	CG15394	CG15394	3		4	E	0.992407	Accessory Gland	0						-0.179313	0.36441	0.185097	-0.316722	0.467885	0.151163
51	FBgn0259952	CG42462	Sfp24Bb	3		3	D	0.986266	Carcass M	1	3	3	0	3	rest	1.04977	0.0904977	1.14027	0.447964	0.122172	0.570136	17	moderate
52	FBgn0259959	CG42469	Sfp26Ac	3		3	D	0.997683	Accessory Gland	1						-0.0192771	0.115663	0.0963855	0.0321285	0.064257	0.0963855
53	FBgn0261054	CG42602	Sfp24Bc	1		3	D	0.986014	Carcass M	1									1.41414	0.222222	1.63636	17	high
54	FBgn0262571	CG43111	CG43111	3		3	D	0.997948	Accessory Gland	0	5	4	1	3	rest	0.562044	0.20438	0.766423	0.63017	0.136253	0.766423
55	FBgn0262583	CG43123	CG43123	3		3	D	0.996417	Accessory Gland	0						0.313917	0.345841	0.659758	0.383085	0.276673	0.659758
56	FBgn0031409	CG4271	CG4271	2	1	3	D	0.987956	Accessory Gland	0	1	1	0	1	core	0.2547	0.0893683	0.344068	0.182747	0.0819209	0.264668
57	FBgn0261860	CG42789	CG42789	2		3	D	0.99815	Accessory Gland	0	7	6	1	3	rest	0.675	0.075	0.75	0.85	0.05	0.9
58	FBgn0262358	CG43056	CG43056	2		3	D	0.997999	Accessory Gland	0						0.626543	0.268519	0.895062
59	FBgn0263082	CG43350	CG43350	2		3	D	0.997952	Accessory Gland	0						-0.496124	0.868217	0.372093	-0.434109	0.620155	0.186047
60	FBgn0283461	CG10810	Drs	1		3	D	0.965375	V Sp.	0	3		3
61	FBgn0028416	CG32197	Met75Ca	3		3	D	0.96846	Accessory Gland	1	1	1	0	1	core
62	FBgn0011559	CG7157	Acp36DE	3		4	E	0.999056	Accessory Gland	1	30	29	1	1	core	0.198597	0.294248	0.492846	0.00648481	0.505815	0.5123
63	FBgn0083938	CG34102	BG642163	3		4	E	0.998055	Accessory Gland	1						0.189846	0.749393	0.939239	-0.0846374	1.01917	0.934537
64	FBgn0261055	CG42603	Sfp26Ad	3		2	C	0.998364	Accessory Gland	1	7	6	1	3	rest	1	0.1875	1.1875	0.875	0.25	1.125
65	FBgn0261057	CG42605	Sfp36F	3		-2	A	0.996349	Accessory Gland	1						0.833333	0.555556	1.38889
66	FBgn0262484	CG43074	CG43074	1		4	E	0.97557	V Sp.	0	2	1	1	0	rest	-0.0496327	0.961633	0.912	-0.0868571	1.08571	0.998857	3	high
67	FBgn0264911	CG44102	CG44102	2		3	D	0.996644	Accessory Gland	0						0.272419	0.352542	0.624961
68	FBgn0261060	CG42608	Sfp93F	3		2	C	0.997698	Accessory Gland	1						0.358255	0.501558	0.859813	0.429907	0.429907	0.859813
69	FBgn0000094	CG1361	Anp	3		-1	A	0.997724	Accessory Gland	1	3	3	0	1	core
70	FBgn0020509	CG1262	Acp62F	3		-1	A	0.99867	Accessory Gland	1	25	25	0	1	core	0.225685	0.0441558	0.269841	0.024531	0.220779	0.24531	33	high
71	FBgn0032853	CG10651	CG10651	3	1	1	C	0.998909	Accessory Gland	1						0.0850304	0.233834	0.318864				1	moderate	a
72	FBgn0043539	CG31941	Obp22a	3		2	C	0.998603	Accessory Gland	1	7	7	0	1	core
73	FBgn0050395	CG30395	CG30395	3		4	E	0.998461	Accessory Gland	1						0.315743	0.684684	1.00043	0.159822	0.805771	0.965594
74	FBgn0053631	CG33631	CG33631	1		0	B	0.975	Ovary	0						0.165046	0.188624	0.353669	0.127321	0.212202	0.339523
75	FBgn0053784	CG33784	CG33784	1		-2	A	0.960815	Eye M	0						-1.12773	1.1548	0.0270655	-0.839031	0.866097	0.0270655	40	high
76	FBgn0262536	CG43090	CG43090	1		1	C	0.977523	V Sp.	0	4	1	3	0	rest	-0.378657	0.496988	0.11833	-0.496988	0.579819	0.0828313	3	high
77	FBgn0002855	CG8982	Acp26Aa	3	1	4	E	0.998998	Accessory Gland	1	38	37	1	1	core	1.03523	0.307157	1.34239	0.537525	0.486332	1.02386
78	FBgn0002856	CG9024	Acp26Ab	3		2	C	0.998796	Accessory Gland	1	35	34	1	1	core	0.162162	0.648649	0.810811	0	0.810811	0.810811
79	FBgn0003034	CG17673	SP	3		-1	A	0.997318	Accessory Gland	1	19	18	1	1	core				0.120536	0.241071	0.361607	38	high
80	FBgn0011694	CG2665	EbpII	3		2	C	0.988891	Carcass M	1	7	7	0	1	core
81	FBgn0015584	CG8622	Acp53Ea	3	1	2	C	0.998755	Accessory Gland	1	24	24	0	1	core	-0.0164464	0.345374	0.328928	0.271366	0.0986784	0.370044	20	high
82	FBgn0034152	CG8626	Acp53C14a	3		2	C	0.998786	Accessory Gland	1	31	31	0	1	core	-0.1	0.166667	0.0666667	-0.1	0.15	0.05	20	high
83	FBgn0034153	CG15616	Acp53C14b	3	1	2	C	0.998646	Accessory Gland	1	30	30	0	1	core	0.753488	0.0837209	0.837209	0.593023	0.0348837	0.627907	20	high
84	FBgn0051445	CG31445	CG31445	3		-1	A	0.766691	Hindgut M	0	9		9			0.170903	0.186313	0.357216				11	moderate	a
85	FBgn0051872	CG31872	CG31872	3	1	2	C	0.999164	Accessory Gland	1	12	11	1	1	core	0.282921	0.316061	0.598982	0.250087	0.343678	0.593765	4	high	c
86	FBgn0052833	CG32833	CG32833	3		3	D	0.998003	Accessory Gland	1						0.569216	0.219471	0.788687	0.336122	0.331973	0.668095	15	moderate
87	FBgn0053530	CG33530	Acp53C14c	3	1	2	C	0.99867	Accessory Gland	1						0.252233	0.170867	0.4231	0.29617	0.0740426	0.370213
88	FBgn0054051	CG34051	CG34051	3	1	4	E	0.998795	Accessory Gland	1						0.166412	0.323036	0.489448	0.332825	0.176201	0.509026
89	FBgn0262948	CG43267	CG43267	2		4	E	0.993915	Accessory Gland	0						-2.34177	2.81013	0.468354	-1.69778	2.10759	0.40981
90	FBgn0263249	CG43392	CG43392	2		3	D	0.997758	Accessory Gland	0
91	FBgn0032080	CG9525	CG9525	1	1	-1	A	0.998088	Accessory Gland	1						-0.0488205	0.468714	0.419894	0.0507534	0.34474	0.395494	12	moderate
92	FBgn0034010	CG8157	CG8157	1		-2	A	0.948619	Head F	0						0.316498	0.259259	0.575758	-0.0555556	0.555556	0.5
93	FBgn0035216	CG9168	CG9168	3	1	-2	A	0.99908	Accessory Gland	1						-0.123351	0.324466	0.201115	-0.108782	0.268287	0.159505	12	moderate
94	FBgn0036186	CG6071	CG6071	3	1	1	C	0.998535	Accessory Gland	1						0.347731	0.330602	0.678333	0.375344	0.315799	0.691144	11	moderate	a
95	FBgn0052203	CG32203	Spn75F	3	1	1	C	0.998729	Accessory Gland	1	5	4	1	1	core	0.36976	0.150862	0.520622	0.444205	0.1341	0.578305	30	moderate	c
96	FBgn0054002	CG34002	CG34002	3	1	0	B	0.998843	Accessory Gland	1						0.386203	0.244777	0.63098	0.56726	0.271974	0.839234	1	moderate	a
97	FBgn0250831	CG34103	BG642167	3		3	D	0.998533	Accessory Gland	1						0.458333	0.5	0.958333	0.833333	0.25	1.08333
98	FBgn0259961	CG42471	CG42471	3	1	1	C	0.998034	Accessory Gland	0						0.0530303	0.371212	0.424242
99	FBgn0259962	CG42472	Sfp33A1	3	1	3	D	0.998792	Accessory Gland	1						0.159649	0.331579	0.491228	0.196491	0.294737	0.491228
100	FBgn0259970	CG42480	Sfp70A4	3		4	E	0.99625	Accessory Gland	1						0.879205	0.105505	0.984709	0.844037	0	0.844037
101	FBgn0262363	CG43061	CG43061	3		2	C	0.998206	Accessory Gland	0						0	0.64486	0.64486
102	FBgn0044812	CG31508	TotC	2		2	C	0.943389	Head M	0						0.455579	0.0650826	0.520661	0.303719	0.130165	0.433884
103	FBgn0262899	CG43254	CG43254	2		4	E	0.998532	Accessory Gland	0
104	FBgn0262961	CG43272	CG43272	2		4	E	0.998579	Accessory Gland	0						0.395115	0.107759	0.502874
105	FBgn0263842	CG43703	CG43703	2		4	E	0.996552	Accessory Gland	0						2.03175	0.154589	2.18634	0.364389	0.496894	0.861284
106	FBgn0028987	CG8137	Spn28F	3		-1	A	0.998945	Accessory Gland	1	39	38	1	1	core	1.17243	0.2418	1.41423	0.948711	0.185617	1.13433	2	high	c
107	FBgn0259949	CG42459	Sfp23F	3		4	E	0.998307	Accessory Gland	1						-0.301688	0.466245	0.164557	-0.425105	0.548523	0.123418
108	FBgn0259969	CG42479	Sfp65A	3		4	E	0.998706	Accessory Gland	1	1		1			0.258463	0.305456	0.563919	0.281959	0.281959	0.563919
109	FBgn0262547	CG43101	CG43101	3		4	E	0.998422	Accessory Gland	0	20	2	18	1	core	1.8239	0.81761	2.64151	1.69811	0.943396	2.64151
110	FBgn0040106	CG13686	lectin-21Cb	2		-1	A	0.998888	Accessory Gland	0						0.534548	0.238841	0.773389	0.0821726	0.32869	0.410863	10	high
111	FBgn0031276	CG12506	CG12506	1		1	C	0.997843	Testis	0	1		1			-0.129717	0.544811	0.415094	-0.0259434	0.389151	0.363208
112	FBgn0037038	CG11037	CG11037	3	1	0	B	0.999047	Accessory Gland	1	36	34	2	1	core	-0.164195	0.268683	0.104488	-0.158049	0.268683	0.110634	8	high
113	FBgn0038918	CG6690	Qsox3	3		0	B	0.999089	Accessory Gland	1	18	17	1	1	core	0.365114	0.150823	0.515937	0.237309	0.208832	0.44614	24	moderate	a
114	FBgn0259951	CG42461	Sfp24Ba	3		3	D	0.982407	Carcass M	1						2.40955	0.131772	2.54132	1.20478	0.150597	1.35537	17	high
115	FBgn0259973	CG42483	Sfp79B	3		4	E	0.997267	Accessory Gland	1
116	FBgn0259975	CG42485	Sfp87B	3		3	D	0.987461	Carcass M	1						0.187075	0.0748299	0.261905	0.174603	0.0873016	0.261905
117	FBgn0263597	CG43619	Acp98AB	3		4	E	0.996471	Accessory Gland	1	4	4	0	1	core	-0.934641	1.01961	0.0849673	-0.297386	0.382353	0.0849673
118	FBgn0267327	CG6555	Acp33A	3		0	B	0.998674	Accessory Gland	1						0.395604	0.131868	0.527473	0.351648	0.175824	0.527473
119	FBgn0250841	CG17242	CG17242	3		-1	A	0.998917	Accessory Gland	1	3	3	0	1	core	0.366481	0.114614	0.481095	0.392404	0.0938358	0.48624	15	moderate
120	FBgn0259965	CG42475	Sfp35C	3		-2	A	0.998338	Accessory Gland	1						-0.219512	0.493902	0.27439	-0.164634	0.57622	0.411585	42	high
121	FBgn0003356	CG31034	Jon99Cii	1		-1	A	0.973031	Midgut M	0												6	moderate
122	FBgn0031746	CG9029	CG9029	3		-1	A	0.998544	Accessory Gland	1	16	16	0	1	core	0.3497	0.648225	0.997925	0.629461	0.368465	0.997925
123	FBgn0033145	CG12828	CG12828	3		0	B	0.998283	Accessory Gland	0	1	1	0	0	rest
124	FBgn0034471	CG8462	Obp56e	3		0	B	0.988159	Head F	1						0.219767	0.146512	0.366279	0.244186	0.122093	0.366279	5	high
125	FBgn0034512	CG18067	Bbd	3	1	-1	A	0.756702	V Sp.	1	5		5			0.059944	0.202311	0.262255	0.0963385	0.128451	0.22479
126	FBgn0037888	CG17210	scpr-B	1	1	-1	A	0.998786	Testis	1						-0.0379538	0.113861	0.0759076				1	high	a
127	FBgn0037889	CG5207	scpr-A	3	1	-1	A	0.998178	Testis	1						0.0465753	0.139726	0.186301				1	high	a
128	FBgn0040107	CG2826	lectin-21Ca	3		4	E	0.998908	Accessory Gland	1						0.504112	0.0813084	0.585421	0.336849	0.0813084	0.418158	10	high
129	FBgn0052201	CG32201	CG32201	1	1	-1	A	0.998914	Accessory Gland	1						0.35366	0.4379	0.79156	0.312737	0.434189	0.746926	9	moderate
130	FBgn0052667	CG32667	ssp7	3	1	0	B	0.826848	Accessory Gland	1						0.416667	0.333333	0.75	0	0.75	0.75
131	FBgn0259958	CG42468	Sfp24F	3		-1	A	0.99886	Accessory Gland	1						0.491424	0.361047	0.852471	0.742151	0.160465	0.902616
132	FBgn0259972	CG42482	Sfp77F	3		0	B	0.998259	Accessory Gland	1
133	FBgn0261058	CG42606	Sfp38D	3		-2	A	0.998471	Accessory Gland	1	4	3	1	3	rest	0.203364	0.348624	0.551988	0.473132	0	0.473132	3	high
134	FBgn0261059	CG42607	Sfp78E	3		-2	A	0.99852	Accessory Gland	1									0.0698198	0	0.0698198
135	FBgn0033868	CG13340	S-Lap7	2		-1	A	0.998776	Testis	1	117	2	115	6	rest	-0.00690757	0.0345379	0.0276303	-0.00558188	0.0307003	0.0251184
136	FBgn0036024	CG18180	CG18180	2		0	B	0.972673	Midgut M	0	28	4	24	4	rest	0.101365	0.0545809	0.155945	0.0779727	0.116959	0.194932	6	high
137	FBgn0264897	CG44088	CG44088	2		2	C	0.996097	Accessory Gland	0						1.30328	1.08607	2.38934
138	FBgn0010357	CG18211	betaTry	1		-2	A	0.969179	Midgut M	0	29	5	24	4	rest	0.434188	0.13894	0.573128	0.0876391	0.329181	0.41682	15	high	a
139	FBgn0028944	CG11864	Semp1	3	1	-2	A	0.999005	Accessory Gland	1						0.498795	0.240161	0.738956	-0.923695	1.29317	0.369478			b
140	FBgn0034221	CG10764	CG10764	1		4	E	0.975211	Testis	0						0.322477	0.548544	0.871021	0.302237	0.530259	0.832496	31	moderate
141	FBgn0037036	CG10586	Sems	3	1	0	B	0.999103	Accessory Gland	1	8	8	0	1	core	-0.0423676	0.381308	0.338941	0.308678	0.0726302	0.381308	8	high
142	FBgn0037650	CG11977	CG11977	3	1	0	B	0.998264	Accessory Gland	1						0.255348	0.0948435	0.350191	0.265886	0.0843053	0.350191	1	moderate	a
143	FBgn0038067	CG11598	CG11598	3	1	-1	A	0.998055	Accessory Gland	1						0.00130071	0.22112	0.222421	-2.3732	2.5754	0.202201	4	high	c
144	FBgn0039521	CG5402	CG5402	3		2	C	0.99837	Accessory Gland	1						-0.316692	0.696721	0.38003	-0.501639	0.836066	0.334426
145	FBgn0040098	CG17799	lectin-29Ca	3		0	B	0.998938	Accessory Gland	1	21	20	1	1	core	0.24948	0.280665	0.530146	-1.8841	2.33888	0.454782	10	moderate
146	FBgn0053775	CG33775	CG33775	1		-2	A	0.865574	Brain M	0						0.0894958	0.348039	0.437535	0.447479	0.19888	0.646359	40	high
147	FBgn0054033	CG34033	CG34033	3	1	-1	A	0.998848	Accessory Gland	1						0.115284	0.268997	0.384281	0.298886	0.119554	0.41844	22	moderate
148	FBgn0083141	CG6717	Spn28B	3		-1	A	0.998811	Accessory Gland	1	8	6	2	1	core	0.425491	0.305069	0.730559	0.149858	0.347885	0.497744	2	moderate	a
149	FBgn0259974	CG42484	Sfp84E	3	1	2	C	0.997281	Accessory Gland	1						-0.870253	1.39241	0.522152
150	FBgn0260645	CG42537	CG42537	1		-2	A	0.764387	Accessory Gland	0														c
151	FBgn0261568	CG42682	CG42682	3		3	D	0.998903	Accessory Gland	0						1.52574	0.404412	1.93015	1.34191	0.588235	1.93015
152	FBgn0262359	CG43057	CG43057	3		1	C	0.998717	Accessory Gland	0						1.74385	0.247856	1.9917	2.13655	0.120709	2.25726
153	FBgn0036467	CG12310	CG12310	2		1	C	0.967717	Salivary M	0	1		1			0.832698	0.387302	1.22	0.677778	0.813333	1.49111
154	FBgn0054034	CG34034	CG34034	2		3	D	0.998314	Accessory Gland	1						0.356258	0.247831	0.604089	0.464684	0.185874	0.650558
155	FBgn0040628	CG18672	CAH16	2		-2	A	0.999008	Accessory Gland	0						0.21645	0.14881	0.36526	0.308248	0.0744048	0.382653
156	FBgn0261853	CG42782	CG42782	3		4	E	0.997304	Accessory Gland	0						0.222222	0.111111	0.333333	0.277778	0.0555556	0.333333
157	FBgn0266363	CG45011	CG45011	3		2	C	0.998107	Accessory Gland	0						0.242424	0.606061	0.848485				14	high
158	FBgn0030222	CG9806	CG9806	3		-1	A	0.998978	Accessory Gland	1	9		9			-0.126138	0.325764	0.199627	-0.115783	0.285181	0.169397	11	moderate	a
159	FBgn0030223	CG2111	CG2111	3		-1	A	0.994988	Accessory Gland	0	9		9			0.543145	0.0622178	0.605363	0.462486	0.0995485	0.562034	11	moderate	a
160	FBgn0034195	CG10956	Spn53F	3		-1	A	0.991989	Accessory Gland	1	4	4	0	1	core	0.00957677	0.343168	0.352744	0.0586859	0.299717	0.358403	2	moderate	c
161	FBgn0040060	CG6457	yip7	1		-1	A	0.977788	Midgut F	0	26	5	21	4	rest	2.37507	0.0431831	2.41825	2.27099	0.0465048	2.31749	6	moderate
162	FBgn0250847	CG14034	CG14034	3		0	B	0.998967	Accessory Gland	1	6	6	0	1	core	0.166469	0.0955153	0.261985	0.139483	0.0970314	0.236514	41	high	c
163	FBgn0030643	CG15641	CG15641	3	1	-1	A	0.998195	Accessory Gland	1						1.34217	0.136957	1.47913	1.16413	0.0684783	1.23261
164	FBgn0033115	CG9460	Spn42De	3	1	-2	A	0.986843	Accessory Gland	0						-0.442191	0.657576	0.215385	-0.190123	0.414815	0.224691	2	high	a
165	FBgn0034415	CG15116	CG15116	3	1	-1	A	0.999064	Accessory Gland	1	9	1	8	6	rest	-0.0447507	0.238074	0.193323	-0.062651	0.187953	0.125302			a
166	FBgn0035933	CG13309	CG13309	1		-1	A	0.970738	Tubule M	1	1		1			0.173285	0.146626	0.319911	0.19511	0.174017	0.369128
167	FBgn0039599	CG12558	intr	3	1	-1	A	0.999165	Accessory Gland	1	5	5	0	1	core	-0.537457	0.72436	0.186903	-0.421281	0.586195	0.164914	13	high
168	FBgn0085324	CG34295	CG34295	3		-1	A	0.998679	Accessory Gland	0						-0.000942761	0.330909	0.329966	-0.10303	0.378788	0.275758	13	high
169	FBgn0032843	CG10730	CG10730	3	1	-2	A	0.992691	Accessory Gland	1						0.223242	0.137079	0.360321				12	moderate
170	FBgn0035042	CG3640	CG3640	3		-1	A	0.999153	Accessory Gland	1	8	8	0	1	core	0.00695218	0.375418	0.38237	-0.0614523	0.491619	0.430166	1	high	a
171	FBgn0043825	CG18284	CG18284	3	1	-1	A	0.999136	Accessory Gland	1	20	20	0	1	core	0.212093	0.187651	0.399744	0.296562	0.155456	0.452018	4	moderate	c
172	FBgn0050486	CG30486	CG30486	3	1	-1	A	0.998829	Accessory Gland	1						0.0717547	0.107632	0.179387	0	0.107632	0.107632	1	moderate	a
173	FBgn0000592	CG6917	Est-6	3	1	-2	A	0.932784	Salivary M	1	8	1	7	0	rest	0.0055498	0.186735	0.192284	-0.0127226	0.190839	0.178116			a
174	FBgn0001112	CG1152	Gld	3	1	-2	A	0.986466	Accessory Gland	1	34		34			-0.0659336	0.124739	0.0588057	-0.100271	0.20582	0.105549	37	moderate
175	FBgn0001218	CG4147	Hsc70-3	3	1	-2	A	0.886349	Accessory Gland	0	36	7	29	2	rest	0.352461	0.00737049	0.359831						a
176	FBgn0003748	CG9364	Treh	3		-2	A	0.666455	RectalPad F	0	4		4			0.17799	0.0273138	0.205304	0.196597	0.0417023	0.238299
177	FBgn0003862	CG8651	trx	3	1	-2	A	0.58324	Crop M	1	39		39			0.38415	0.191701	0.57585	0.324732	0.209533	0.534265
178	FBgn0003863	CG18444	alphaTry	1		-2	A	0.971083	Midgut M	0	30	4	26	4	rest	0.364527	0.0857711	0.450298	0.278756	0.171542	0.450298	15	high	a
179	FBgn0004003	CG7225	wbl	1	1	-2	A	0.973578	Accessory Gland	1	5	2	3	2	rest	0.318772	0.0721747	0.390947	0.250561	0.0426487	0.29321			a
180	FBgn0004629	CG8050	Cys	3	1	-1	A	0.870797	Crop M	1						0.553427	0.184476	0.737903	0.658842	0.140553	0.799395			a
181	FBgn0004780	CG2341	Ccp84Ad	3		-2	A	0.998791	Accessory Gland	1						-0.183588	0.210587	0.0269983				19	moderate
182	FBgn0005585	CG9429	Calr	3	1	-2	A	0.911357	Accessory Gland	0	7	5	2	2	rest									a
183	FBgn0010406	CG8194	RNaseX25	1	1	-2	A	0.448764	Eye M	1	1		1			-0.00964342	0.0771473	0.0675039	-0.00230127	0.0759419	0.0736406			c
184	FBgn0010470	CG9847	Fkbp14	1	1	-2	A	0.815096	V Sp.	0						0.0402153	0.0344702	0.0746855	0.0280071	0.0280071	0.0560142
185	FBgn0011695	CG11390	EbpIII	1	1	-2	A	0.962486	RectalPad M	1
186	FBgn0016123	CG1462	Alp4	3	1	-2	A	0.961496	Tubule F	1	4		4			-0.0414475	0.136441	0.0949933	-0.0249357	0.124679	0.0997429			b
187	FBgn0020414	CG4559	Idgf3	3	1	-2	A	0.915904	Salivary M	0						0.120582	0.148341	0.268923	-0.126516	0.308039	0.181523	16	high
188	FBgn0022355	CG6186	Tsf1	1	1	-2	A	0.73259	Eye M	0						1.06793	0.0808548	1.14879						a
189	FBgn0022770	CG17058	Peritrophin-A	3	1	-2	A	0.962483	Accessory Gland	1						0.0296956	0.124722	0.154417
190	FBgn0023415	CG4605	Acp32CD	3	1	-1	A	0.998635	Accessory Gland	1	11	11	0	1	core	0.578966	0.124064	0.70303	0.99596	0.0585859	1.05455
191	FBgn0023529	CG2918	CG2918	3	1	-2	A	0.916054	Accessory Gland	0	7	4	3	2	rest	-0.0735093	0.139489	0.0659801	0.0159952	0.0426538	0.058649			a
192	FBgn0024234	CG5562	gbb	1	1	-2	A	0.747723	Accessory Gland	1	6		6			-0.0270294	0.0633641	0.0363346	-0.0885657	0.118088	0.0295219
193	FBgn0026058	CG6352	OdsH	3	1	-1	A	0.953916	Testis	1						0.625214	0.176173	0.801386	0.513688	0.198691	0.712379
194	FBgn0026415	CG1780	Idgf4	3	1	-2	A	0.741786	Hindgut F	0						0.337528	0.0251886	0.362716	0.117883	0.0785885	0.196471	16	high
195	FBgn0027588	CG14476	GCS2alpha	1	1	-2	A	0.549018	Salivary M	0	8		8			0.366389	0.0794271	0.445817						a
196	FBgn0028984	CG18525	Spn88Ea	3	1	-2	A	0.871134	M Sp.	0	1		1			0.073113	0.0411261	0.114239	0.0865032	0.0149939	0.101497	2	moderate	a
197	FBgn0029804	CG3097	CG3097	3	1	-2	A	0.9088	RectalPad M	0						0.11925	0.101676	0.220926				21	moderate	a
198	FBgn0030103	CG12665	Obp8a	3	1	-1	A	0.948707	Accessory Gland	0						-0.190507	0.231922	0.0414146	0.048317	0	0.048317
199	FBgn0030245	CG1637	CG1637	1		-2	A	0.696291	Accessory Gland	0						0.0527415	0.116031	0.168773
200	FBgn0030362	CG1803	regucalcin	3		-2	A	0.835437	Accessory Gland	1						0.137494	0.0389133	0.176407	0.0396916	0.0661526	0.105844
201	FBgn0030545	CG11590	CG11590	1	1	-2	A	0.969939	Accessory Gland	0						0.460879	0.327467	0.788346						a
202	FBgn0030589	CG9519	CG9519	3		-2	A	0.984868	Accessory Gland	0						0.917104	0.10534	1.02244	0.851317	0.0950402	0.946358	37	moderate
203	FBgn0030828	CG5162	CG5162	3	1	-2	A	0.978193	Accessory Gland	1						0.755488	0.00994063	0.765428	0.706549	0	0.706549	26	moderate
204	FBgn0030932	CG6461	Ggt-1	3	1	-2	A	0.95503	Accessory Gland	1	33	2	31	6	rest	0.386089	0.0261756	0.412265	0.294131	0.0723272	0.366458			a
205	FBgn0031468	CG2975	CG2975	1	1	-1	A	0.982409	Accessory Gland	1						0.0823673	0.301804	0.384171	-0.0859684	0.322381	0.236413
206	FBgn0031741	CG11034	CG11034	3	1	-2	A	0.926828	Midgut M	0						-0.0169611	0.133163	0.116202	-0.0125687	0.153671	0.141102			a
207	FBgn0032008	CG14277	CG14277	1	1	-2	A	0.950312	Head M	0	1		1			0.0953461	0.0375132	0.132859	-0.0455518	0.151839	0.106287
208	FBgn0032192	CG5731	CG5731	1		-1	A	0.99571	Accessory Gland	0	2	1	1	0	rest	0.0182704	0.0304507	0.0487211	-0.0270673	0.0757883	0.0487211			a
209	FBgn0032315	CG14069	CG14069	1		-1	A	0.997953	Testis	0						-0.380829	0.507772	0.126943	-0.228497	0.380829	0.152332
210	FBgn0032774	CG17549	CG17549	3	1	-2	A	0.679901	Accessory Gland	0						-0.0121064	0.108957	0.0968509	-0.0363191	0.108957	0.0726381
211	FBgn0033572	CG12943	polyph	3	1	-1	A	0.998494	Testis	1	40	1	39	1	core	0.195179	0.0525482	0.247727	0.243223	0.0495455	0.292769			a
212	FBgn0033774	CG12374	CG12374	1	1	-1	A	0.982944	Midgut F	0	3		3			0.104469	0.0286217	0.133091	0.0396104	0.0554545	0.0950649	21	moderate	a
213	FBgn0033777	CG17574	CG17574	1	1	-1	A	0.875641	Midgut M	0						-0.102479	0.358678	0.256198
214	FBgn0033799	CG4604	GLaz	3	1	-2	A	0.764506	Hindgut F	0						-0.0445591	0.0750469	0.0304878	-0.119241	0.146341	0.0271003	23	moderate	a
215	FBgn0033942	CG10112	Cpr51A	3		-2	A	0.95852	Crop F	1	2	1	1	0	rest	1.33569	0	1.33569	0.826855	0.0636042	0.890459	19	moderate
216	FBgn0033999	CG8093	CG8093	1	1	-1	A	0.991264	Midgut M	1	3		3			0.0939177	0.0375671	0.131485	0.0133379	0.0872093	0.100547	4	moderate	c
217	FBgn0034162	CG6426	CG6426	3	1	-2	A	0.914957	V Sp.	1						0.640736	0.0605787	0.701315
218	FBgn0034229	CG4847	CG4847	3	1	-2	A	0.979826	Accessory Gland	1						0.0661612	0.100438	0.166599	0.107394	0.0743499	0.181744	7	moderate	c
219	FBgn0034277	CG6370	OstDelta	3	1	-2	A	0.877072	Accessory Gland	0	23	3	20	2	rest	-0.0180707	0.127118	0.109047	-0.0275863	0.115863	0.0882762			a
220	FBgn0034417	CG15117	CG15117	3	1	-2	A	0.977268	Accessory Gland	1	9	1	8	0	rest	0.0192753	0.0501157	0.0693909	0.037487	0.0319039	0.0693909			a
221	FBgn0034435	CG9975	fest	3	1	-2	A	0.998247	Testis	1	16	1	15	6	rest	0.108112	0.0383624	0.146475	0.060755	0.0631852	0.12394
222	FBgn0034474	CG13873	Obp56g	3	1	-1	A	0.977891	Carcass M	1	3	3	0	1	core	0.140979	0.117483	0.258462	0.186667	0.0717949	0.258462	5	moderate
223	FBgn0034499	CG9036	Cpr56F	1	1	-2	A	0.960861	Testis	0						-0.0238517	0.0572442	0.0333924	-0.124029	0.190814	0.0667849	19	moderate
224	FBgn0034638	CG10433	CG10433	3	1	-1	A	0.887191	Heart M	1						-0.0481633	0.168571	0.120408	-0.602041	0.722449	0.120408			b
225	FBgn0034666	CG9294	CG9294	1	1	-1	A	0.994305	Testis	0						-0.355135	0.435	0.0798654	-0.295911	0.389088	0.0931763	34	moderate
226	FBgn0034709	CG3074	Swim	1	1	-2	A	0.78678	Crop F	0						0.242192	0.04582	0.288012	0.209601	0.0496097	0.259211	7	high	a
227	FBgn0034753	CG2852	CG2852	3	1	-2	A	0.858719	Accessory Gland	1	6		6			0.0129676	0.0518703	0.0648379	0.0518703	0	0.0518703			a
228	FBgn0035372	CG12093	CG12093	3	1	-2	A	0.761939	Salivary M	0	76		76			0.0915611	0.332333	0.423894	-0.0169558	0.423894	0.406938
229	FBgn0035673	CG6602	CG6602	1	1	-1	A	0.975329	Tubule M	0	76		76			-0.174798	0.372639	0.197842	-0.292266	0.604017	0.311751
230	FBgn0036072	CG6628	CG6628	1	1	-2	A	0.99871	Testis	1						-0.262392	0.462309	0.199917	-0.112454	0.421701	0.309247	1	high	a
231	FBgn0036091	CG18628	CG18628	3	1	-1	A	0.981404	Testis	1	1	1	0	1	core	-0.193548	0.241935	0.0483871
232	FBgn0036110	CG18348	Cpr67Fb	3	1	-1	A	0.934101	Carcass M	1						0.0658996	0.197699	0.263598	-0.0658996	0.197699	0.131799
233	FBgn0036154	CG6168	CG6168	2		-1	A	0.998775	Accessory Gland	1	23	22	1	1	core	0.0323173	0.266618	0.298935	-0.0219219	0.255756	0.233834			b
234	FBgn0036795	CG18233	CG18233	1		-1	A	0.99898	Accessory Gland	1						0.238813	0.364853	0.603665	-0.237154	0.806324	0.56917	9	moderate
235	FBgn0036837	CG18135	CG18135	3	1	-2	A	0.769562	Heart M	1						-0.067943	0.128337	0.0603938	-0.0261739	0.0802105	0.0540365
236	FBgn0037204	CG11131	CG11131	1	1	-2	A	0.998108	Accessory Gland	1						-0.683916	0.825416	0.1415
237	FBgn0037433	CG17919	CG17919	3	1	-2	A	0.857787	RectalPad M	1						-0.103899	0.249357	0.145458						a
238	FBgn0037498	CG10029	CG10029	3		-1	A	0.999044	Accessory Gland	0						-0.0964399	0.335443	0.239003	-0.359403	0.603797	0.244394	25	high
239	FBgn0037664	CG8420	CG8420	3	1	-2	A	0.99209	Accessory Gland	1						-0.281589	0.358888	0.077299	-0.093403	0.135273	0.0418703
240	FBgn0037879	CG5106	scpr-C	1	1	-1	A	0.995272	Testis	1						0.248353	0.0573123	0.305665				1	high	a
241	FBgn0038014	CG10041	CG10041	3	1	-1	A	0.998868	Accessory Gland	1						-0.0217429	0.260914	0.239171	-0.205004	0.478343	0.273339
242	FBgn0038173	CG9345	Adgf-C	3	1	-2	A	0.942732	Accessory Gland	0	1		1			0.00681799	0.0526845	0.0595025	-0.00301054	0.0632214	0.0602109
243	FBgn0038198	CG3153	Npc2b	3	1	-2	A	0.929585	RectalPad M	1	7		7			-0.106884	0.180366	0.0734824	-0.037791	0.12597	0.0881789			a
244	FBgn0038658	CG14292	CG14292	1	1	-2	A	0.973987	Tubule M	0	30		30			0.125808	0.110082	0.235891	0.201818	0.0733882	0.275206
245	FBgn0038809	CG16953	CG16953	1	1	-2	A	0.398771	Eye M	0	102		102			-0.105668	0.26417	0.158502	-0.0305117	0.208034	0.177522
246	FBgn0038829	CG17271	CG17271	1	1	-2	A	0.839116	Accessory Gland	1	1		1			-0.219105	0.241771	0.0226661	-1.60929	1.63196	0.0226661			a
247	FBgn0038919	CG17843	Qsox2	3	1	-1	A	0.998378	Accessory Gland	1						-0.0459513	0.26792	0.221968	0	0.236766	0.236766	24	moderate	c
248	FBgn0039098	CG13822	GILT3	1	1	-2	A	0.873239	Salivary M	0						0.0222357	0.257299	0.279535				35	moderate	a
249	FBgn0039562	CG5520	Gp93	3	1	-2	A	0.931644	Accessory Gland	0	10	8	2	2	rest	0.0509227	0.0672813	0.118204	0.0691538	0.048181	0.117335			a
250	FBgn0039568	CG4815	CG4815	3	1	-1	A	0.989001	Accessory Gland	1						0.490644	0.192753	0.683398	0.379665	0.227799	0.607465	36	moderate
251	FBgn0039598	CG14061	aqrs	3	1	-1	A	0.999043	Accessory Gland	1	29	28	1	1	core	0.034413	0.157895	0.192308	0.0138809	0.131868	0.145749	13	high
252	FBgn0040092	CG1652	lectin-46Cb	3	1	-1	A	0.997305	Accessory Gland	1						0.232981	0.320221	0.553202	0.403882	0.186795	0.590678	22	high	b
253	FBgn0040093	CG1656	lectin-46Ca	3	1	-1	A	0.998202	Accessory Gland	1						-0.0264336	0.207692	0.181259	0.199385	0.0498462	0.249231	22	high	b
254	FBgn0040308	CG1274	Jafrac2	3	1	-2	A	0.922768	Testis	0						-0.0675582	0.100552	0.0329936	-0.0395923	0.0659871	0.0263948			a
255	FBgn0041180	CG10363	Tep4	1	1	-2	A	0.683528	RectalPad F	1						-0.0342458	0.252174	0.217928	0.0317923	0.174666	0.206458			c
256	FBgn0041621	CG31519	Or82a	3		-2	A	0.816285	Fat Body F	1	1		1			-0.0987282	0.236948	0.13822
257	FBgn0041629	CG1787	Hexo2	3	1	-2	A	0.857473	Accessory Gland	1	13	1	12	0	rest	0.441247	0.0613071	0.502554	0.391308	0.0215046	0.412812			a
258	FBgn0041711	CG9792	yellow-e	1	1	-2	A	0.906975	Carcass M	0						-0.111008	0.185013	0.0740051	-0.079475	0.14061	0.0611346
259	FBgn0042182	CG18749	CG18749	1		-1	A			1						-0.0379806	0.31334	0.27536				9	moderate
260	FBgn0043532	CG30448	Obp56i	3		-1	A	0.993242	Accessory Gland	1						-0.275292	0.579563	0.30427	-0.196085	0.567972	0.371886	5	moderate
261	FBgn0045823	CG16707	vsg	1	1	-2	A	0.508204	Fat Body M	0						0.0448343	0.358674	0.403509	0.0448343	0.358674	0.403509
262	FBgn0047334	CG33943	BG642312	3	1	-1	A	0.99874	Accessory Gland	1						-0.12585	0.629252	0.503401
263	FBgn0050104	CG30104	NT5E-2	3		-2	A	0.886359	Tubule M	0	35	2	33	0	rest	0.191418	0.1504	0.341818	0.125001	0.16423	0.289231	32	high	a
264	FBgn0050488	CG30488	antr	3	1	-1	A	0.998887	Accessory Gland	1						0.438971	0.101301	0.540273	0.45125	0.0552552	0.506506	1	moderate	a
265	FBgn0051016	CG31016	CG31016	1		-1	A	0.999178	Accessory Gland	1						-0.139197	0.481547	0.34235	-0.24882	0.581468	0.332648	9	moderate
266	FBgn0051198	CG31198	CG31198	1	1	-2	A	0.920254	Midgut F	0	3		3			0.322061	0.139415	0.461475	0.3748	0.0866755	0.461475	11	moderate	a
267	FBgn0051419	CG31419	CG31419	3	1	-1	A	0.999104	Accessory Gland	1						-0.272138	0.612311	0.340173	-3.49622	3.85529	0.359071	39	high
268	FBgn0051515	CG31515	CG31515	3		-1	A	0.99866	Accessory Gland	1						1.7306	0.344207	2.0748	1.33858	0.80315	2.14173			a
269	FBgn0051659	CG31659	CG31659	3	1	-1	A	0.998084	Accessory Gland	1	4	3	1	1	core	0.213542	0.106771	0.320312	0.246166	0.0474537	0.29362	23	high	a
270	FBgn0052190	CG32190	NUCB1	3	1	-2	A	0.835692	Accessory Gland	1						0.0759398	0.144024	0.219964	0.0756489	0.142569	0.218218			a
271	FBgn0052985	CG32985	CG32985	1		-2	A	0.996557	Accessory Gland	1						0.00402719	0.186146	0.190173	0.0412551	0.0995813	0.140836	12	moderate
272	FBgn0053126	CG33126	NLaz	3	1	-2	A	0.966227	Salivary F	1						-0.142123	0.173438	0.0313152	-0.14753	0.175365	0.0278358	23	high	a
273	FBgn0083965	CG34129	CG34129	3	1	-1	A	0.999005	Accessory Gland	1						0.130273	0.0732787	0.203552	0.102	0.104684	0.206683	8	high	b
274	FBgn0085464	CG34435	CG34435	3		-1	A	0.998907	Testis	1	6		6			0.198868	0.32316	0.522027	0.21544	0.32316	0.5386
275	FBgn0085476	CG34447	CG34447	3	1	-2	A	0.999021	Accessory Gland	0	1		1			0.0399527	0.11027	0.150222	0.105156	0.0751111	0.180267	41	high	a
276	FBgn0086712	CG9006	Egm	3	1	-2	A	0.363148	Hindgut F	1	10		10			0.102479	0.150644	0.253122	0.0980792	0.13506	0.233139
277	FBgn0250815	CG6467	Jon65Aiv	1	1	-1	A	0.97542	Midgut F	0	21	5	16	4	rest	0.337913	0.190076	0.52799	-0.316794	0.633588	0.316794	6	moderate
278	FBgn0259226	CG42326	CG42326	1	1	-2	A	0.929987	Eye F	1						-0.154463	0.227799	0.0733356	-0.0972055	0.171589	0.0743833
279	FBgn0260745	CG3359	mfas	3	1	-2	A	0.954938	Accessory Gland	1	2		2			-0.122107	0.158556	0.0364498	-0.0824676	0.118917	0.0364498	43	moderate
280	FBgn0261989	CG42807	CG42807	1	1	0	B	0.944676	Tubule M	0						0.0876261	0.116835	0.204461	0.120103	0.0471833	0.167286
281	FBgn0263774	CG43691	CG43691	3	1	2	C	0.997809	Testis	0						0.33602	0.266494	0.602514	0.293967	0.259382	0.553349
282	FBgn0264750	CG44008	CG44008	3	1	-2	A	0.947139	Midgut F	1						-0.0633333	0.253333	0.19	-0.316667	0.506667	0.19	14	high
283	FBgn0264815	CG44007	Pde1c	3	1	-2	A	0.775569	Brain M	1	24	2	22	0	rest	0.0552747	0.171663	0.226938	-0.0253359	0.192553	0.167217
284	FBgn0265266	CG13639	CG13639	3	1	-1	A	0.994834	Accessory Gland	0						-0.156716	0.470149	0.313433	0	0.313433	0.313433
285	FBgn0265267	CG18258	CG18258	3	1	-2	A	0.993074	Accessory Gland	0	3	3	0	1	core	0.171454	0.233101	0.404556	0	0.34612	0.34612	26	moderate
286	FBgn0000150	CG2210	awd	2	1	-2	A	0.70517	Fat Body M	0	121		121						-0.078852	0.13142	0.052568
287	FBgn0000276	CG1365	CecA1	2		-2	A	0.972301	Accessory Gland	0	5		5
288	FBgn0000416	CG12070	Sap-r	2	1	-2	A	0.476326	Midgut M	0	2		2			0.0971259	0.171469	0.268595	0.0827922	0.168831	0.251623
289	FBgn0010225	CG1106	Gel	2	1	-2	A	0.800865	Heart M	0	2		2			0.0440579	0.152508	0.196566
290	FBgn0011016	CG5474	SsRbeta	2	1	-2	A	0.694858	Accessory Gland	0	13	2	11	2	rest	-0.407967	0.453297	0.0453297
291	FBgn0011581	CG6440	Ms	2	1	-2	A	0.880687	Brain F	0
292	FBgn0013763	CG5210	Idgf6	2	1	-2	A	0.731373	Hindgut M	0						0.106103	0.0768335	0.182937	0.0763842	0.094357	0.170741	16	high
293	FBgn0013770	CG6692	Cp1	2	1	-2	A	0.746416	Heart M	0	3	1	2	0	rest	-0.0543485	0.114418	0.0600694	0.00667438	0.0533951	0.0600694	7	moderate
294	FBgn0015737	CG3373	Hmu	2		-2	A	0.574618	Heart M	0	15		15			0.376052	0.182278	0.55833	0.317527	0.210321	0.527848
295	FBgn0020415	CG4475	Idgf2	2	1	-2	A	0.618498	Heart M	0						0.00182761	0.0456901	0.0475177	-0.0131994	0.0527975	0.0395981	16	high
296	FBgn0025678	CG5809	CaBP1	2	1	-2	A	0.943346	Accessory Gland	0	12	8	4	2	rest	-0.0297548	0.0935152	0.0637604	-0.0863217	0.13733	0.0510083
297	FBgn0027095	CG7013	Manf	2	1	-2	A	0.917455	Accessory Gland	0	4	2	2	2	rest	0.0271903	0.0679758	0.0951662	-0.0126888	0.0761329	0.0634441
298	FBgn0027611	CG6206	LManII	2		-2	A	0.849152	Midgut M	0						-0.00209815	0.115763	0.113665	0.0333581	0.0762472	0.109605
299	FBgn0027835	CG5170	Dp1	2	1	-2	A	0.740931	Accessory Gland	0						0.245415	0.0464298	0.291845	0.231813	0.0454823	0.277295
300	FBgn0028327	CG32701	l(1)G0320	2	1	-1	A	0.698074	Accessory Gland	0	4	1	3	2	rest
301	FBgn0028541	CG7364	TM9SF4	2	1	-1	A	0.724556	Accessory Gland	0						-0.0319265	0.0755729	0.0436464	-0.0346261	0.0741988	0.0395727
302	FBgn0028968	CG1528	gammaCOP	2	1	-2	A	0.765509	Accessory Gland	1	9		9			-0.105874	0.129401	0.0235275	-0.159595	0.181162	0.0215669
303	FBgn0030151	CG1354	CG1354	2		-2	A	0.676417	Accessory Gland	0	3		3			-0.00396943	0.0285799	0.0246105	0.00431482	0.015821	0.0201358
304	FBgn0030521	CG10992	CtsB	2	1	-2	A	0.637201	Midgut M	0	2	1	1	0	rest	-0.0484328	0.129154	0.0807213	-0.134535	0.215257	0.0807213	7	high
305	FBgn0030616	CG9091	RpL37-1	2	1	-2	A	0.451127	Accessory Gland	0	156	1	155	5	rest	0.182495	0.0912477	0.273743
306	FBgn0030734	CG9911	ERp44	2		-2	A	0.877085	Accessory Gland	0						-0.0184713	0.055414	0.0369427	-0.0925597	0.126661	0.0341009	25	high
307	FBgn0031256	CG4164	shv	2	1	-2	A	0.850382	Accessory Gland	0	7	5	2	2	rest	-0.228515	0.260401	0.0318859	-0.175372	0.223201	0.0478288
308	FBgn0031561	CG16712	IM33	2	1	-2	A	0.872547	Hindgut M	0	3		3			0.756173	0.108025	0.864198	0.288066	0.144033	0.432099	27	moderate
309	FBgn0032422	CG6579	atilla	2	1	-2	A	0.773134	RectalPad F	0						-0.155556	0.305556	0.15	-0.0238095	0.166667	0.142857	29	moderate
310	FBgn0032897	CG9336	bero	2		-2	A	0.858939	RectalPad F	0												29	moderate
311	FBgn0033241	CG2915	CG2915	2		-2	A	0.911739	Tubule M	0						-0.376608	0.52532	0.148712	-0.197381	0.346093	0.148712	21	moderate
312	FBgn0034225	CG4827	veil	2		-1	A	0.904217	Midgut M	0	35	2	33	0	rest	0.118612	0.0866783	0.205291	0.103347	0.0700094	0.173357	32	high
313	FBgn0034468	CG11797	Obp56a	2	1	0	B	0.95989	RectalPad F	0						0.227031	0.302708	0.52974	0.476766	0.158922	0.635688	5	moderate
314	FBgn0034470	CG11218	Obp56d	2		-2	A	0.990983	RectalPad M	0						1.25176	0.0894118	1.34118	1.50882	0.0558824	1.56471	5	high
315	FBgn0034538	CG16799	CG16799	2	1	-2	A	0.759814	Fat Body M	0						0.353392	0.0757268	0.429119	0.22069	0.0367816	0.257471
316	FBgn0036870	CG14095	CG14095	2		-2	A	0.919298	Carcass M	0	6		6			-0.348723	0.492315	0.143592	-0.346444	0.510549	0.164105
317	FBgn0037718	CG8286	P58IPK	2	1	-1	A	0.845837	Accessory Gland	0	5	4	1	2	rest	-0.174023	0.217529	0.0435058	-0.111872	0.155378	0.0435058
318	FBgn0037721	CG9427	CG9427	2	1	-2	A	0.890892	Accessory Gland	0						-0.0587871	0.146968	0.0881807	-0.431106	0.470297	0.0391914	35	moderate
319	FBgn0038017	CG4115	CG4115	2	1	-2	A	0.939285	Crop M	0	4	1	3	0	rest
320	FBgn0038395	CG10407	Jhbp5	2	1	-2	A	0.996178	Testis	1						0.0347789	0.153027	0.187806
321	FBgn0039094	CG10184	CG10184	2		-2	A	0.917149	RectalPad M	0	11		11			0.0526408	0.167591	0.220232
322	FBgn0040227	CG10161	eIF3d1	2		-2	A	0.659353	Accessory Gland	0	76	1	75	5	rest	0.0306562	0.0107802	0.0414365
323	FBgn0058160	CG40160	CG40160	3	1	-2	A	0.605695	Salivary M	0												34	moderate
324	FBgn0085285	CG34256	CG34256	2	1	-1	A	0.994203	Accessory Gland	0						-0.116688	0.175032	0.0583441	-0.281996	0.34034	0.0583441
325	FBgn0085328	CG34299	CG34299	2	1	0	B	0.997495	Accessory Gland	0						0.0715869	0.410962	0.482548	0.054132	0.440789	0.494922
326	FBgn0260462	CG12163	CtsF	2	1	-2	A	0.684856	Heart M	0						-0.147245	0.213742	0.0664976				7	moderate
327	FBgn0261597	CG10305	RpS26	2	1	-2	A	0.513384	Heart M	0	210	3	207	5	rest
328	FBgn0262352	CG43050	CG43050	2	1	-1	A	0.99406	Accessory Gland	0						1.04379	0.23432	1.27811	1.12189	0.0852071	1.2071
329	FBgn0286818	CG6988	Pdi	3	1	-2	A	0.920627	Accessory Gland	0	10	5	5	2	rest				0.049331	0.098662	0.147993			a
330	FBgn0283509	CG3832	Phm	3	1	-2	A	0.645988	Salivary M	1	2		2											a
331	FBgn0285925	CG6588	Fas1	3	1	-2	A	0.768384	Ganglion F	0	2		2						-0.0131613	0.131613	0.118452	43	moderate
332	FBgn0004181	CG2668	Ebp	3	1	2	C	0.986782	Carcass M	1						-0.115865	0.595879	0.480014	0.101152	0.413805	0.514957
333	FBgn0023197	CG6298	Jon74E	1	1	1	C	0.961904	Midgut F	0	16	5	11	4	rest	0.374953	0.12148	0.496433	0.405657	0.0645363	0.470193	6	moderate
334	FBgn0028988	CG9456	Spn42Dd	3		-1	A	0.957327	Accessory Gland	1	1		1			-0.362265	0.51462	0.152355	-1.79778	1.95014	0.152355	2	high	a
335	FBgn0032122	CG31883	CG31883	3		4	E	0.998904	Accessory Gland	1	14	14	0	1	core	0.389847	0.901613	1.29146	-0.59633	1.65138	1.05505
336	FBgn0032834	CG13965	CG13965	3	1	0	B	0.995502	Accessory Gland	1						0.504443	0.172249	0.676692	0.270677	0.180451	0.451128
337	FBgn0032964	CG11630	CG11630	3		-1	A	0.992162	Testis	1						0.0929127	0.116141	0.209053				12	moderate
338	FBgn0033875	CG6357	CG6357	3		2	C	0.584156	M Sp.	0						0.102261	0.409043	0.511304	0.0580364	0.412364	0.4704	7	moderate
339	FBgn0034154	CG5267	CG5267	3	1	-1	A	0.989748	Accessory Gland	1						0.178776	0.0857143	0.26449	0.188571	0.0685714	0.257143
340	FBgn0035455	CG10862	CG10862	3		-1	A	0.99785	Testis	1						0.338845	0.424118	0.762963	-0.480527	1.21176	0.731237
341	FBgn0036495	CG33259	CG33259	3		-1	A	0.998432	Accessory Gland	1						-0.429476	0.693189	0.263713	-0.298875	0.562588	0.263713	33	high
342	FBgn0037039	CG10587	CG10587	3	1	-1	A	0.998841	Accessory Gland	1	1	1	0	1	core	-0.384524	0.566667	0.182143	0.0607143	0.121429	0.182143	8	moderate
343	FBgn0038068	CG11600	CG11600	3		-2	A	0.998824	Accessory Gland	0						0.245228	0.199248	0.444477	-0.074718	0.448308	0.37359	4	high	a
344	FBgn0038069	CG11608	CG11608	3	1	-2	A	0.99911	Accessory Gland	1						0.0277683	0.307766	0.335534	0.0659498	0.263799	0.329749	4	high	a
345	FBgn0039597	CG9997	CG9997	3	1	-1	A	0.998991	Accessory Gland	1	22	19	3	1	core	0.343675	0.134481	0.478156	0.401651	0.0717234	0.473375	13	high	b
346	FBgn0039782	CG15539	CG15539	3		-2	A	0.998701	Accessory Gland	0						-0.0526795	0.32994	0.27726	-0.096496	0.355377	0.258881	9	moderate
347	FBgn0040341	CG11664	CG11664	3	1	-1	A	0.994111	Accessory Gland	1						-1.40744	2.11813	0.710687				36	moderate	b
348	FBgn0051704	CG31704	CG31704	3	1	0	B	0.987238	Accessory Gland	1						0.568607	0.196825	0.765432	0.765432	0.0765432	0.841975	14	high	a
349	FBgn0051779	CG31779	Acp24A4	3		-1	A	0.971679	Carcass M	1	43	3	40	1	core	0.615152	0.263636	0.878788				27	moderate	a
350	FBgn0083966	CG34130	CG34130	3	1	-1	A	0.999051	Accessory Gland	1	1	1	0	0	rest	-0.0483739	0.316291	0.267917	-0.0759099	0.328943	0.253033	8	high
351	FBgn0250842	CG17575	CG17575	3	1	-1	A	0.998988	Accessory Gland	1	38	3	35	1	core	-0.029877	0.0790861	0.0492091	0.00447356	0.0447356	0.0492091	1	high	c
352	FBgn0259967	CG42477	Sfp53D	3	1	3	D	0.998711	Accessory Gland	1	3	3	0	3	rest	-0.285266	1.05956	0.774295	0.489028	0.326019	0.815047
353	FBgn0260766	CG42564	CG42564	3	1	-1	A	0.99897	Accessory Gland	1						0.252673	0.298186	0.550859	0.252713	0.301913	0.554626	1	moderate	a
354	FBgn0262005	CG42823	CG42823	1	1	-1	A	0.997684	Accessory Gland	1						-0.33	0.403333	0.0733333	-0.377143	0.471429	0.0942857
355	FBgn0265264	CG17097	CG17097	3	1	0	B	0.999053	Accessory Gland	1						0.233165	0.36403	0.597196	0.266312	0.315748	0.582059	4	high	c
356	FBgn0265268	CG18234	CG18234	1		-1	A	0.998668	Accessory Gland	0						0.0422811	0.29803	0.340311	0.0998047	0.224983	0.324788	9	moderate
357	FBgn0037260	CG12586	Mur82C	2		4	E	0.997631	Accessory Gland	0						0.323897	0.624237	0.948134
* 1, Only in Wigby, S. et al. The Drosophila seminal proteome and its role in postcopulatory sexual selection. Philos Trans R Soc Lond B Biol Sci 375, 20200072 (2020).
* 2, Only in Hurtado, J., et al. Research gaps and new insights in the evolution of Drosophila seminal fluid proteins. Insect Mol Biol 31, 139-158 (2022).
* 3, In both 1 and 2.
§ wil, D. willistoni; pse, D. pseudoobscura.
† Inferred branch ID of gene origin according to Dong et al. (https://doi.org/10.1093/molbev/msaf038)). See Fig. 1 for further details.
‡ A-E, gene age classess (see Fig. 1 for details).
§ a, Only in Wigby, S. et al. The Drosophila seminal proteome and its role in postcopulatory sexual selection. Philos Trans R Soc Lond B Biol Sci 375, 20200072 (2020).
§ b, Only in Mueller, J. L. et al. Comparative structural modeling and inference of conserved protein classes in Drosophila seminal fluid. Proc Natl Acad Sci U S A 101, 13542-13547 (2004).
§ c, In both a and b.
